# Supplementary material for: Live cell dynamics of production, explosive release and killing activity of phage tail-like weapons for Pseudomonas kin exclusion
Source: Commun Biol. 2021 Jan 19;4:87. doi: 10.1038/s42003-020-01581-1 (PMC7815802; doi:10.1038/s42003-020-01581-1)
Supplement: Supplementary file 16 — Supplementary Data 1 [file 42003_2020_1581_MOESM16_ESM.xlsx]

## Sheet: Suppl. Data 1
Supplementary data 1
Operators	Jordan Vacheron, Clara Heiman
Method	Purifed and diluted viral particles were spotted onto a lawn of the pseudomonas tested.
Description	Dilution assay of purified viral particles on different Pseudomonas strain.
	These results are complement of Figure 2a.
		CHA0															Cab57															AU11706															CMR12a
		ND	0.25	0.0625	0.015625	0.00390625	0.000976562	0.000244141	6.10352e-05	1.52588e-05	3.8147e-06	9.53674e-07	2.38419e-07				ND	0.25	0.0625	0.015625	0.00390625	0.000976562	0.000244141	6.10352e-05	1.52588e-05	3.8147e-06	9.53674e-07	2.38419e-07				ND	0.25	0.0625	0.015625	0.00390625	0.000976562	0.000244141	6.10352e-05	1.52588e-05	3.8147e-06	9.53674e-07	2.38419e-07				ND	0.25	0.0625
	Tailocin #1 & #2	0	0	0	0	0	0	0	0	0	0	0	0			Tailocin #1 & #2	0	0	0	0	0	0	0	0	0	0	0	0			Tailocin #1 & #2	0	0	0	0	0	0	0	0	0	0	0	0			Tailocin #1 & #2	0	0	0
	Tailocin #1	0	0	0	0	0	0	0	0	0	0	0	0			Tailocin #1	0	0	0	0	0	0	0	0	0	0	0	0			Tailocin #1	0	0	0	0	0	0	0	0	0	0	0	0			Tailocin #1	0	0	0
	Tailocin #2	0	0	0	0	0	0	0	0	0	0	0	0			Tailocin #2	0	0	0	0	0	0	0	0	0	0	0	0			Tailocin #2	0	0	0	0	0	0	0	0	0	0	0	0			Tailocin #2	0	0	0
	Siphovirus & Myovirus	0	0	0	0	0	0	0	0	0	0	0	0			Siphovirus & Myovirus	0	0	0	0	0	0	0	0	0	0	0	0			Siphovirus & Myovirus	0	0	0	0	0	0	0	0	0	0	0	0			Siphovirus & Myovirus	0	0	0
	Siiphovirus	0	0	0	0	0	0	0	0	0	0	0	0			Siiphovirus	0	0	0	0	0	0	0	0	0	0	0	0			Siiphovirus	0	0	0	0	0	0	0	0	0	0	0	0			Siiphovirus	0	0	0
	Myovirus	0	0	0	0	0	0	0	0	0	0	0	0			Myovirus	0	0	0	0	0	0	0	0	0	0	0	0			Myovirus	0	0	0	0	0	0	0	0	0	0	0	0			Myovirus	0	0	0
	No viral particles	0	0	0	0	0	0	0	0	0	0	0	0			No viral particles	0	0	0	0	0	0	0	0	0	0	0	0			No viral particles	0	0	0	0	0	0	0	0	0	0	0	0			No viral particles	0	0	0
		PGNR1															Pf-5															Os17															LMG5004
		ND	0.25	0.0625	0.015625	0.00390625	0.000976562	0.000244141	6.10352e-05	1.52588e-05	3.8147e-06	9.53674e-07	2.38419e-07				ND	0.25	0.0625	0.015625	0.00390625	0.000976562	0.000244141	6.10352e-05	1.52588e-05	3.8147e-06	9.53674e-07	2.38419e-07				ND	0.25	0.0625	0.015625	0.00390625	0.000976562	0.000244141	6.10352e-05	1.52588e-05	3.8147e-06	9.53674e-07	2.38419e-07				ND	0.25	0.0625
	Tailocin #1 & #2	0	0	0	0	0	0	0	0	0	0	0	0			Tailocin #1 & #2	1	1	1	1	0	0	0	0	0	0	0	0			Tailocin #1 & #2	1	0	0	0	0	0	0	0	0	0	0	0			Tailocin #1 & #2	0	0	0
	Tailocin #1	0	0	0	0	0	0	0	0	0	0	0	0			Tailocin #1	1	1	1	1	0	0	0	0	0	0	0	0			Tailocin #1	1	0	0	0	0	0	0	0	0	0	0	0			Tailocin #1	0	0	0
	Tailocin #2	0	0	0	0	0	0	0	0	0	0	0	0			Tailocin #2	0	0	0	0	0	0	0	0	0	0	0	0			Tailocin #2	0	0	0	0	0	0	0	0	0	0	0	0			Tailocin #2	0	0	0
	Siphovirus & Myovirus	0	0	0	0	0	0	0	0	0	0	0	0			Siphovirus & Myovirus	0	0	0	0	0	0	0	0	0	0	0	0			Siphovirus & Myovirus	0	0	0	0	0	0	0	0	0	0	0	0			Siphovirus & Myovirus	0	0	0
	Siiphovirus	0	0	0	0	0	0	0	0	0	0	0	0			Siiphovirus	0	0	0	0	0	0	0	0	0	0	0	0			Siiphovirus	0	0	0	0	0	0	0	0	0	0	0	0			Siiphovirus	0	0	0
	Myovirus	0	0	0	0	0	0	0	0	0	0	0	0			Myovirus	0	0	0	0	0	0	0	0	0	0	0	0			Myovirus	0	0	0	0	0	0	0	0	0	0	0	0			Myovirus	0	0	0
	No viral particles	0	0	0	0	0	0	0	0	0	0	0	0			No viral particles	0	0	0	0	0	0	0	0	0	0	0	0			No viral particles	0	0	0	0	0	0	0	0	0	0	0	0			No viral particles	0	0	0
		Pf1															PF															St29															30-84
		ND	0.25	0.0625	0.015625	0.00390625	0.000976562	0.000244141	6.10352e-05	1.52588e-05	3.8147e-06	9.53674e-07	2.38419e-07				ND	0.25	0.0625	0.015625	0.00390625	0.000976562	0.000244141	6.10352e-05	1.52588e-05	3.8147e-06	9.53674e-07	2.38419e-07				ND	0.25	0.0625	0.015625	0.00390625	0.000976562	0.000244141	6.10352e-05	1.52588e-05	3.8147e-06	9.53674e-07	2.38419e-07				ND	0.25	0.0625
	Tailocin #1 & #2	0	0	0	0	0	0	0	0	0	0	0	0			Tailocin #1 & #2	1	1	1	1	0	0	0	0	0	0	0	0			Tailocin #1 & #2	0	0	0	0	0	0	0	0	0	0	0	0			Tailocin #1 & #2	0	0	0
	Tailocin #1	0	0	0	0	0	0	0	0	0	0	0	0			Tailocin #1	1	1	1	1	0	0	0	0	0	0	0	0			Tailocin #1	0	0	0	0	0	0	0	0	0	0	0	0			Tailocin #1	0	0	0
	Tailocin #2	0	0	0	0	0	0	0	0	0	0	0	0			Tailocin #2	0	0	0	0	0	0	0	0	0	0	0	0			Tailocin #2	0	0	0	0	0	0	0	0	0	0	0	0			Tailocin #2	0	0	0
	Siphovirus & Myovirus	0	0	0	0	0	0	0	0	0	0	0	0			Siphovirus & Myovirus	0	0	0	0	0	0	0	0	0	0	0	0			Siphovirus & Myovirus	0	0	0	0	0	0	0	0	0	0	0	0			Siphovirus & Myovirus	0	0	0
	Siiphovirus	0	0	0	0	0	0	0	0	0	0	0	0			Siiphovirus	0	0	0	0	0	0	0	0	0	0	0	0			Siiphovirus	0	0	0	0	0	0	0	0	0	0	0	0			Siiphovirus	0	0	0
	Myovirus	0	0	0	0	0	0	0	0	0	0	0	0			Myovirus	0	0	0	0	0	0	0	0	0	0	0	0			Myovirus	0	0	0	0	0	0	0	0	0	0	0	0			Myovirus	0	0	0
	No viral particles	0	0	0	0	0	0	0	0	0	0	0	0			No viral particles	0	0	0	0	0	0	0	0	0	0	0	0			No viral particles	0	0	0	0	0	0	0	0	0	0	0	0			No viral particles	0	0	0
		K94.41															AU13852															LD120															DSM21509
		ND	0.25	0.0625	0.015625	0.00390625	0.000976562	0.000244141	6.10352e-05	1.52588e-05	3.8147e-06	9.53674e-07	2.38419e-07				ND	0.25	0.0625	0.015625	0.00390625	0.000976562	0.000244141	6.10352e-05	1.52588e-05	3.8147e-06	9.53674e-07	2.38419e-07				ND	0.25	0.0625	0.015625	0.00390625	0.000976562	0.000244141	6.10352e-05	1.52588e-05	3.8147e-06	9.53674e-07	2.38419e-07				ND	0.25	0.0625
	Tailocin #1 & #2	0	0	0	0	0	0	0	0	0	0	0	0			Tailocin #1 & #2	0	0	0	0	0	0	0	0	0	0	0	0			Tailocin #1 & #2	0	0	0	0	0	0	0	0	0	0	0	0			Tailocin #1 & #2	0	0	0
	Tailocin #1	0	0	0	0	0	0	0	0	0	0	0	0			Tailocin #1	0	0	0	0	0	0	0	0	0	0	0	0			Tailocin #1	0	0	0	0	0	0	0	0	0	0	0	0			Tailocin #1	0	0	0
	Tailocin #2	0	0	0	0	0	0	0	0	0	0	0	0			Tailocin #2	0	0	0	0	0	0	0	0	0	0	0	0			Tailocin #2	0	0	0	0	0	0	0	0	0	0	0	0			Tailocin #2	0	0	0
	Siphovirus & Myovirus	0	0	0	0	0	0	0	0	0	0	0	0			Siphovirus & Myovirus	0	0	0	0	0	0	0	0	0	0	0	0			Siphovirus & Myovirus	0	0	0	0	0	0	0	0	0	0	0	0			Siphovirus & Myovirus	0	0	0
	Siiphovirus	0	0	0	0	0	0	0	0	0	0	0	0			Siiphovirus	0	0	0	0	0	0	0	0	0	0	0	0			Siiphovirus	0	0	0	0	0	0	0	0	0	0	0	0			Siiphovirus	0	0	0
	Myovirus	0	0	0	0	0	0	0	0	0	0	0	0			Myovirus	0	0	0	0	0	0	0	0	0	0	0	0			Myovirus	0	0	0	0	0	0	0	0	0	0	0	0			Myovirus	0	0	0
	No viral particles	0	0	0	0	0	0	0	0	0	0	0	0			No viral particles	0	0	0	0	0	0	0	0	0	0	0	0			No viral particles	0	0	0	0	0	0	0	0	0	0	0	0			No viral particles	0	0	0
		BRIP															AU20219															CMR5c															PCL1391
		ND	0.25	0.0625	0.015625	0.00390625	0.000976562	0.000244141	6.10352e-05	1.52588e-05	3.8147e-06	9.53674e-07	2.38419e-07				ND	0.25	0.0625	0.015625	0.00390625	0.000976562	0.000244141	6.10352e-05	1.52588e-05	3.8147e-06	9.53674e-07	2.38419e-07				ND	0.25	0.0625	0.015625	0.00390625	0.000976562	0.000244141	6.10352e-05	1.52588e-05	3.8147e-06	9.53674e-07	2.38419e-07				ND	0.25	0.0625
	Tailocin #1 & #2	1	0	0	0	0	0	0	0	0	0	0	0			Tailocin #1 & #2	0	0	0	0	0	0	0	0	0	0	0	0			Tailocin #1 & #2	1	1	1	0	0	0	0	0	0	0	0	0			Tailocin #1 & #2	0	0	0
	Tailocin #1	1	0	0	0	0	0	0	0	0	0	0	0			Tailocin #1	0	0	0	0	0	0	0	0	0	0	0	0			Tailocin #1	1	1	1	0	0	0	0	0	0	0	0	0			Tailocin #1	0	0	0
	Tailocin #2	0	0	0	0	0	0	0	0	0	0	0	0			Tailocin #2	0	0	0	0	0	0	0	0	0	0	0	0			Tailocin #2	0	0	0	0	0	0	0	0	0	0	0	0			Tailocin #2	0	0	0
	Siphovirus & Myovirus	1	1	0	0	0	0	0	0	0	0	0	0			Siphovirus & Myovirus	0	0	0	0	0	0	0	0	0	0	0	0			Siphovirus & Myovirus	0	0	0	0	0	0	0	0	0	0	0	0			Siphovirus & Myovirus	0	0	0
	Siiphovirus	1	1	0	0	0	0	0	0	0	0	0	0			Siiphovirus	0	0	0	0	0	0	0	0	0	0	0	0			Siiphovirus	0	0	0	0	0	0	0	0	0	0	0	0			Siiphovirus	0	0	0
	Myovirus	0	0	0	0	0	0	0	0	0	0	0	0			Myovirus	0	0	0	0	0	0	0	0	0	0	0	0			Myovirus	0	0	0	0	0	0	0	0	0	0	0	0			Myovirus	0	0	0
	No viral particles	0	0	0	0	0	0	0	0	0	0	0	0			No viral particles	0	0	0	0	0	0	0	0	0	0	0	0			No viral particles	0	0	0	0	0	0	0	0	0	0	0	0			No viral particles	0	0	0
[truncated: 22 more columns]
