# Supplementary material for: Live cell dynamics of production, explosive release and killing activity of phage tail-like weapons for Pseudomonas kin exclusion
Source: Commun Biol. 2021 Jan 19;4:87. doi: 10.1038/s42003-020-01581-1 (PMC7815802; doi:10.1038/s42003-020-01581-1)
Supplement: Supplementary file 17 — Supplementary Data 2 [file 42003_2020_1581_MOESM17_ESM.xlsx]

## Sheet: Suppl. Data 2
Supplementary data 2
Operator	Clara Heiman
Method	Counting the number of reporter cells that are induced following or not the induction with MMC using time-lapse microscopy.
Description	These results are the raw data of the suppl. Figure 3.
	CHA0 TailSheath1-mScarlet-I TailSheath2-sfGFP					CHA0 Δtail2ΔmyoΔsiph (T#1::sfGFP)					CHA0 Δtail1ΔmyoΔsiph (T#2::sfGFP)
	Position #	Total cells	Fluorescent cells	Proportion		Position #	total CHA0	Fluorescent cells	Proportion		Position #	total CHA0	Fluorescent cells	Proportion
Without MMC	1	1065	0	0		1	335	2	0.00597015		1	1497	4	0.00267201
	2	974	12	0.0123203		2	412	0	0		2	819	4	0.004884
	3	451	0	0		3	464	6	0.012931		3	2151	14	0.0065086
	4	497	2	0.00402414		4	1072	5	0.00466418		4	3654	5	0.00136836
	5	352	2	0.00568182		5	1248	6	0.00480769		5	2716	5	0.00184094
	6	2643	5	0.00189179		6	838	2	0.00238663		6	1940	4	0.00206186
	7	575	2	0.00347826		7	561	3	0.00534759		7	1833	6	0.00327332
	8	1142	8	0.00700525		8	740	2	0.0027027		8	1473	2	0.00135777
	9	832	10	0.0120192		9	1422	8	0.00562588		9	2422	1	0.000412882
	10	484	7	0.0144628		10	1728	8	0.00462963		10	1686	3	0.00177936
Induced with mitomycin C	1	90	78	0.866667
	2	100	93	0.93
	3	187	146	0.780749
	4	144	112	0.777778
	5	142	128	0.901408
	6	70	54	0.771429
	7	99	68	0.686869
	8	138	104	0.753623
	9	142	107	0.753521
	10	185	159	0.859459
