# Supplementary material for: Live cell dynamics of production, explosive release and killing activity of phage tail-like weapons for Pseudomonas kin exclusion
Source: Commun Biol. 2021 Jan 19;4:87. doi: 10.1038/s42003-020-01581-1 (PMC7815802; doi:10.1038/s42003-020-01581-1)
Supplement: Supplementary file 18 — Supplementary Data 3 [file 42003_2020_1581_MOESM18_ESM.xlsx]

## Sheet: Liquid
Data for figure 7.
Performed by Jordan Vacheron & Clara Heiman
			t0 initial count						t24 initial count						CI - Pf-5		CI - CHA0
Biological replicate	Technical repliate	Strains	CFU/mL	mean	sd	Fitness Pf5 - ratio t0	Fitness CHA0 or derivatives - ratio t0		Treament	Pf-5 CFU/mL	CHA0 CFU/mL	Fitness Pf5 - ratio t24	Fitness CHA0 or derivatives - ratio t24
1	1	Pf5 control	28000000	3.76667e+07	9.50438e+06	-	-		-	-	-	-	-		-		-
1	2	Pf5 control	47000000						-	-	-	-	-		-		-
1	3	Pf5 control	38000000						-	-	-	-	-		-		-
1	1	CHA0	60000000	5.93333e+07	3.05505e+06	0.634831	1.57522		CHA0 vs. Pf-5	4000000000	1400000000	2.85714	0.35		4.50063		0.222191
1	2	CHA0	56000000						CHA0 vs. Pf-5	3000000000	1400000000	2.14286	0.466667		3.37547		0.296255
1	3	CHA0	62000000						CHA0 vs. Pf-5	4000000000	2000000000	2	0.5		3.15044		0.317416
1	1	DTail1DmyoDsiph	48000000	4.86667e+07	4.04145e+06	0.773973	1.29204		DTail1DmyoDsiph vs. Pf-5	5000000000	630000000	7.93651	0.126		10.2542		0.0975205
1	2	DTail1DmyoDsiph	53000000						DTail1DmyoDsiph vs. Pf-5	5000000000	500000000	10	0.1		12.9204		0.0773973
1	3	DTail1DmyoDsiph	45000000						DTail1DmyoDsiph vs. Pf-5	4500000000	340000000	13.2353	0.0755556		17.1005		0.0584779
1	1	DTail2DmyoDsiph	55000000	62000000	6.245e+06	0.607527	1.64602		DTail2DmyoDsiph vs. Pf-5	7000000000	2400000000	2.91667	0.342857		4.80088		0.208295
1	2	DTail2DmyoDsiph	64000000						DTail2DmyoDsiph vs. Pf-5	4000000000	2300000000	1.73913	0.575		2.86264		0.349328
1	3	DTail2DmyoDsiph	67000000						DTail2DmyoDsiph vs. Pf-5	4100000000	1700000000	2.41176	0.414634		3.96981		0.251901
1	1	Dtail1DTail2DmyoDsiph	83000000	6.73333e+07	1.42945e+07	0.559406	1.78761		Dtail1DTail2DmyoDsiph vs. Pf-5	5200000000	330000000	15.7576	0.0634615		28.1684		0.0355008
1	2	Dtail1DTail2DmyoDsiph	64000000						Dtail1DTail2DmyoDsiph vs. Pf-5	4000000000	390000000	10.2564	0.0975		18.3345		0.0545421
1	3	Dtail1DTail2DmyoDsiph	55000000						Dtail1DTail2DmyoDsiph vs. Pf-5	5000000000	600000000	8.33333	0.12		14.8968		0.0671287
2	1	Pf5 control	90000000	90000000	30000000	-	-		-	-	-	-	-		-		-
2	2	Pf5 control	60000000						-	-	-	-	-		-		-
2	3	Pf5 control	120000000						-	-	-	-	-		-		-
2	1	CHA0	110000000	100000000	2.64575e+07	0.9	1.11111		CHA0 vs. Pf-5	4200000000	720000000	5.83333	0.171429		6.48148		0.154286
2	2	CHA0	70000000						CHA0 vs. Pf-5	5100000000	1100000000	4.63636	0.215686		5.15152		0.194118
2	3	CHA0	120000000						CHA0 vs. Pf-5	3900000000	1400000000	2.78571	0.358974		3.09524		0.323077
2	1	DTail1DmyoDsiph	110000000	1.66667e+08	4.93288e+07	0.54	1.85185		DTail1DmyoDsiph vs. Pf-5	7000000000	250000000	28	0.0357143		51.8519		0.0192857
2	2	DTail1DmyoDsiph	190000000						DTail1DmyoDsiph vs. Pf-5	3500000000	260000000	13.4615	0.0742857		24.9288		0.0401143
2	3	DTail1DmyoDsiph	200000000						DTail1DmyoDsiph vs. Pf-5	4800000000	370000000	12.973	0.0770833		24.024		0.041625
2	1	DTail2DmyoDsiph	160000000	230000000	70000000	0.391304	2.55556		DTail2DmyoDsiph vs. Pf-5	3300000000	2300000000	1.43478	0.69697		3.66667		0.272727
2	2	DTail2DmyoDsiph	300000000						DTail2DmyoDsiph vs. Pf-5	8000000000	1900000000	4.21053	0.2375		10.7602		0.0929348
2	3	DTail2DmyoDsiph	230000000						DTail2DmyoDsiph vs. Pf-5	5000000000	1700000000	2.94118	0.34		7.51634		0.133043
2	1	Dtail1DTail2DmyoDsiph	150000000	2.13333e+08	5.50757e+07	0.421875	2.37037		Dtail1DTail2DmyoDsiph vs. Pf-5	4400000000	330000000	13.3333	0.075		31.6049		0.0316406
2	2	Dtail1DTail2DmyoDsiph	250000000						Dtail1DTail2DmyoDsiph vs. Pf-5	4300000000	360000000	11.9444	0.0837209		28.3128		0.0353198
2	3	Dtail1DTail2DmyoDsiph	240000000						Dtail1DTail2DmyoDsiph vs. Pf-5	6900000000	270000000	25.5556	0.0391304		60.5761		0.0165082
3	1	Pf5 control	51000000	59000000	1.0583e+07	-	-		-	-	-	-	-		-		-
3	2	Pf5 control	71000000						-	-	-	-	-		-		-
3	3	Pf5 control	55000000						-	-	-	-	-		-		-
3	1	CHA0	58000000	5.93333e+07	1.50444e+07	0.994382	1.00565		CHA0 vs. Pf-5	7000000000	5000000000	1.4	0.714286		1.40791		0.710273
3	2	CHA0	75000000						CHA0 vs. Pf-5	50000000000	5000000000	10	0.1		10.0565		0.0994382
3	3	CHA0	45000000						CHA0 vs. Pf-5	2300000000	2100000000	1.09524	0.913043		1.10143		0.907914
3	1	DTail1DmyoDsiph	120000000	120000000	10000000	0.491667	2.0339		DTail1DmyoDsiph vs. Pf-5	7500000000	800000000	9.375	0.106667		19.0678		0.0524444
3	2	DTail1DmyoDsiph	130000000						DTail1DmyoDsiph vs. Pf-5	5000000000	700000000	7.14286	0.14		14.5278		0.0688333
3	3	DTail1DmyoDsiph	110000000						DTail1DmyoDsiph vs. Pf-5	5000000000	5000000000	1	1		2.0339		0.491667
3	1	DTail2DmyoDsiph	53000000	5.16667e+07	1.52753e+06	1.14194	0.875706		DTail2DmyoDsiph vs. Pf-5	3000000000	1200000000	2.5	0.4		2.18927		0.456774
3	2	DTail2DmyoDsiph	50000000						DTail2DmyoDsiph vs. Pf-5	4200000000	500000000	8.4	0.119048		7.35593		0.135945
3	3	DTail2DmyoDsiph	52000000						DTail2DmyoDsiph vs. Pf-5	5000000000	1100000000	4.54545	0.22		3.98048		0.251226
3	1	Dtail1DTail2DmyoDsiph	84000000	6.96667e+07	1.26623e+07	0.84689	1.18079		Dtail1DTail2DmyoDsiph vs. Pf-5	3700000000	1100000000	3.36364	0.297297		3.97175		0.251778
3	2	Dtail1DTail2DmyoDsiph	60000000						Dtail1DTail2DmyoDsiph vs. Pf-5	9000000000	1000000000	9	0.111111		10.6271		0.0940989
3	3	Dtail1DTail2DmyoDsiph	65000000						Dtail1DTail2DmyoDsiph vs. Pf-5	4900000000	1100000000	4.45455	0.22449		5.25989		0.190118
4	1	Pf5 control	61000000	64000000	1.76918e+07	-	-		-	-	-	-	-		-		-
4	2	Pf5 control	48000000						-	-	-	-	-		-		-
4	3	Pf5 control	83000000						-	-	-	-	-		-		-
4	1	CHA0	64000000	108000000	5.52449e+07	0.592593	1.6875		CHA0 vs. Pf-5	3900000000	800000000	4.875	0.205128		8.22656		0.121557
4	2	CHA0	170000000						CHA0 vs. Pf-5	3200000000	400000000	8	0.125		13.5		0.0740741
4	3	CHA0	90000000						CHA0 vs. Pf-5	4000000000	700000000	5.71429	0.175		9.64286		0.103704
4	1	DTail1DmyoDsiph	96000000	8.63333e+07	1.19304e+07	0.741313	1.34896		DTail1DmyoDsiph vs. Pf-5	5600000000	290000000	19.3103	0.0517857		26.0489		0.0383894
4	2	DTail1DmyoDsiph	73000000						DTail1DmyoDsiph vs. Pf-5	4600000000	260000000	17.6923	0.0565217		23.8662		0.0419003
4	3	DTail1DmyoDsiph	90000000						DTail1DmyoDsiph vs. Pf-5	5800000000	220000000	26.3636	0.037931		35.5634		0.0281188
4	1	DTail2DmyoDsiph	150000000	1.26667e+08	2.08167e+07	0.505263	1.97917		DTail2DmyoDsiph vs. Pf-5	5000000000	370000000	13.5135	0.074		26.7455		0.0373895
4	2	DTail2DmyoDsiph	120000000						DTail2DmyoDsiph vs. Pf-5	7000000000	480000000	14.5833	0.0685714		28.8628		0.0346466
4	3	DTail2DmyoDsiph	110000000						DTail2DmyoDsiph vs. Pf-5	5000000000	310000000	16.129	0.062		31.922		0.0313263
4	1	Dtail1DTail2DmyoDsiph	130000000	1.43333e+08	5.1316e+07	0.446512	2.23958		Dtail1DTail2DmyoDsiph vs. Pf-5	5000000000	360000000	13.8889	0.072		31.1053		0.0321488
4	2	Dtail1DTail2DmyoDsiph	100000000						Dtail1DTail2DmyoDsiph vs. Pf-5	4100000000	300000000	13.6667	0.0731707		30.6076		0.0326716
4	3	Dtail1DTail2DmyoDsiph	200000000						Dtail1DTail2DmyoDsiph vs. Pf-5	6000000000	500000000	12	0.0833333		26.875		0.0372093
5	1	Pf5 control	170000000	1.86667e+08	1.52753e+07	-	-		-	-	-	-	-		-		-
5	2	Pf5 control	200000000						-	-	-	-	-		-		-
5	3	Pf5 control	190000000						-	-	-	-	-		-		-
5	1	CHA0	250000000	1.76667e+08	6.65833e+07	1.0566	0.946429		CHA0 vs. Pf-5	7000000000	1300000000	5.38462	0.185714		5.09615		0.196226
5	2	CHA0	160000000						CHA0 vs. Pf-5	9000000000	1800000000	5	0.2		4.73214		0.211321
5	3	CHA0	120000000						CHA0 vs. Pf-5	9000000000	1100000000	8.18182	0.122222		7.74351		0.12914
5	1	DTail1DmyoDsiph	230000000	230000000	10000000	0.811594	1.23214		DTail1DmyoDsiph vs. Pf-5	7300000000	1200000000	6.08333	0.164384		7.49554		0.133413
5	2	DTail1DmyoDsiph	240000000						DTail1DmyoDsiph vs. Pf-5	5000000000	600000000	8.33333	0.12		10.2679		0.0973913
5	3	DTail1DmyoDsiph	220000000						DTail1DmyoDsiph vs. Pf-5	7000000000	900000000	7.77778	0.128571		9.58333		0.104348
5	1	DTail2DmyoDsiph	220000000	2.26667e+08	4.04145e+07	0.823529	1.21429		DTail2DmyoDsiph vs. Pf-5	6000000000	1700000000	3.52941	0.283333		4.28571		0.233333
5	2	DTail2DmyoDsiph	190000000						DTail2DmyoDsiph vs. Pf-5	6000000000	1000000000	6	0.166667		7.28571		0.137255
5	3	DTail2DmyoDsiph	270000000						DTail2DmyoDsiph vs. Pf-5	7000000000	1700000000	4.11765	0.242857		5		0.2
5	1	Dtail1DTail2DmyoDsiph	280000000	2.36667e+08	5.1316e+07	0.788732	1.26786		Dtail1DTail2DmyoDsiph vs. Pf-5	10000000000	320000000	31.25	0.032		39.6205		0.0252394
5	2	Dtail1DTail2DmyoDsiph	250000000						Dtail1DTail2DmyoDsiph vs. Pf-5	5000000000	340000000	14.7059	0.068		18.645		0.0536338
5	3	Dtail1DTail2DmyoDsiph	180000000						Dtail1DTail2DmyoDsiph vs. Pf-5	6200000000	300000000	20.6667	0.0483871		26.2024		0.0381645
6	1	Pf5 control	270000000	2.36667e+08	4.16333e+07	-	-		-	-	-	-	-		-		-
6	2	Pf5 control	250000000						-	-	-	-	-		-		-
6	3	Pf5 control	190000000						-	-	-	-	-		-		-
6	1	CHA0	280000000	2.43333e+08	6.35085e+07	0.972603	1.02817		CHA0 vs. Pf-5	3200000000	400000000	8	0.125		8.22535		0.121575
6	2	CHA0	170000000						CHA0 vs. Pf-5	4400000000	1100000000	4	0.25		4.11268		0.243151
6	3	CHA0	280000000						CHA0 vs. Pf-5	3700000000	700000000	5.28571	0.189189		5.43461		0.184006
6	1	DTail1DmyoDsiph	240000000	2.33333e+08	1.1547e+07	1.01429	0.985915		DTail1DmyoDsiph vs. Pf-5	4900000000	360000000	13.6111	0.0734694		13.4194		0.074519
6	2	DTail1DmyoDsiph	220000000						DTail1DmyoDsiph vs. Pf-5	5100000000	510000000	10	0.1		9.85915		0.101429
6	3	DTail1DmyoDsiph	240000000						DTail1DmyoDsiph vs. Pf-5	5400000000	270000000	20	0.05		19.7183		0.0507143
6	1	DTail2DmyoDsiph	390000000	2.76667e+08	1.00167e+08	0.855422	1.16901		DTail2DmyoDsiph vs. Pf-5	4400000000	1000000000	4.4	0.227273		5.14366		0.194414
6	2	DTail2DmyoDsiph	240000000						DTail2DmyoDsiph vs. Pf-5	4200000000	1400000000	3	0.333333		3.50704		0.285141
6	3	DTail2DmyoDsiph	200000000						DTail2DmyoDsiph vs. Pf-5	3800000000	1500000000	2.53333	0.394737		2.9615		0.337666
6	1	Dtail1DTail2DmyoDsiph	310000000	3.03333e+08	1.00167e+08	0.78022	1.28169		Dtail1DTail2DmyoDsiph vs. Pf-5	3600000000	230000000	15.6522	0.0638889		20.0612		0.0498474
6	2	Dtail1DTail2DmyoDsiph	200000000						Dtail1DTail2DmyoDsiph vs. Pf-5	4000000000	180000000	22.2222	0.045		28.482		0.0351099
6	3	Dtail1DTail2DmyoDsiph	400000000						Dtail1DTail2DmyoDsiph vs. Pf-5	7400000000	290000000	25.5172	0.0391892		32.7052		0.0305762

## Sheet: Solid
Data for figure 7.
Performed by Jordan Vacheron & Clara Heiman
			t0 initial count						t24 initial count						CI - Pf-5		CI - CHA0
Biological replicate	Technical repliate	Strains	CFU/mL	mean	sd	Fitness Pf5 - ratio t0	Fitness CHA0 or derivatives - ratio t0		Treament	Pf-5 CFU/mL	CHA0 CFU/mL	Fitness Pf5 - ratio t24	Fitness CHA0 or derivatives - ratio t24
1	1	Pf5 control	160000000	1.33333e+08	6.4291e+07	-	-		-	-	-	-	-		-		-
1	2	Pf5 control	180000000						-	-	-	-	-		-		-
1	3	Pf5 control	60000000						-	-	-	-	-		-		-
1	1	CHA0	270000000	2.06667e+08	5.68624e+07	0.645161	1.55		CHA0 vs. Pf-5	11000000000	400000000	27.5	0.0363636		42.625		0.0234604
1	2	CHA0	160000000						CHA0 vs. Pf-5	14000000000	440000000	31.8182	0.0314286		49.3182		0.0202765
1	3	CHA0	190000000						CHA0 vs. Pf-5	8000000000	450000000	17.7778	0.05625		27.5556		0.0362903
1	1	DTail1DmyoDsiph	230000000	2.23333e+08	4.04145e+07	0.597015	1.675		DTail1DmyoDsiph vs. Pf-5	11000000000	120000000	91.6667	0.0109091		153.542		0.00651289
1	2	DTail1DmyoDsiph	180000000						DTail1DmyoDsiph vs. Pf-5	20000000000	220000000	90.9091	0.011		152.273		0.00656716
1	3	DTail1DmyoDsiph	260000000						DTail1DmyoDsiph vs. Pf-5	8000000000	140000000	57.1429	0.0175		95.7143		0.0104478
1	1	DTail2DmyoDsiph	190000000	2.13333e+08	2.51661e+07	0.625	1.6		DTail2DmyoDsiph vs. Pf-5	10000000000	550000000	18.1818	0.055		29.0909		0.034375
1	2	DTail2DmyoDsiph	210000000						DTail2DmyoDsiph vs. Pf-5	5000000000	550000000	9.09091	0.11		14.5455		0.06875
1	3	DTail2DmyoDsiph	240000000						DTail2DmyoDsiph vs. Pf-5	14000000000	690000000	20.2899	0.0492857		32.4638		0.0308036
1	1	Dtail1DTail2DmyoDsiph	200000000	2.06667e+08	5.7735e+06	0.645161	1.55		Dtail1DTail2DmyoDsiph vs. Pf-5	8000000000	310000000	25.8065	0.03875		40		0.025
1	2	Dtail1DTail2DmyoDsiph	210000000						Dtail1DTail2DmyoDsiph vs. Pf-5	6000000000	360000000	16.6667	0.06		25.8333		0.0387097
1	3	Dtail1DTail2DmyoDsiph	210000000						Dtail1DTail2DmyoDsiph vs. Pf-5	5000000000	380000000	13.1579	0.076		20.3947		0.0490323
2	1	Pf5 control	110000000	1.33333e+08	2.51661e+07	-	-		-	-	-	-	-		-		-
2	2	Pf5 control	130000000						-	-	-	-	-		-		-
2	3	Pf5 control	160000000						-	-	-	-	-		-		-
2	1	CHA0	160000000	160000000	20000000	0.833333	1.2		CHA0 vs. Pf-5	28000000000	300000000	93.3333	0.0107143		112		0.00892857
2	2	CHA0	140000000						CHA0 vs. Pf-5	15000000000	400000000	37.5	0.0266667		45		0.0222222
2	3	CHA0	180000000						CHA0 vs. Pf-5	24000000000	1000000000	24	0.0416667		28.8		0.0347222
2	1	DTail1DmyoDsiph	300000000	3.46667e+08	8.0829e+07	0.384615	2.6		DTail1DmyoDsiph vs. Pf-5	14000000000	300000000	46.6667	0.0214286		121.333		0.00824176
2	2	DTail1DmyoDsiph	440000000						DTail1DmyoDsiph vs. Pf-5	14000000000	390000000	35.8974	0.0278571		93.3333		0.0107143
2	3	DTail1DmyoDsiph	300000000						DTail1DmyoDsiph vs. Pf-5	12000000000	300000000	40	0.025		104		0.00961538
2	1	DTail2DmyoDsiph	190000000	1.63333e+08	3.78594e+07	0.816327	1.225		DTail2DmyoDsiph vs. Pf-5	16000000000	830000000	19.2771	0.051875		23.6145		0.0423469
2	2	DTail2DmyoDsiph	120000000						DTail2DmyoDsiph vs. Pf-5	12000000000	640000000	18.75	0.0533333		22.9688		0.0435374
2	3	DTail2DmyoDsiph	180000000						DTail2DmyoDsiph vs. Pf-5	15000000000	750000000	20	0.05		24.5		0.0408163
2	1	Dtail1DTail2DmyoDsiph	200000000	1.96667e+08	5.50757e+07	0.677966	1.475		Dtail1DTail2DmyoDsiph vs. Pf-5	16000000000	860000000	18.6047	0.05375		27.4419		0.0364407
2	2	Dtail1DTail2DmyoDsiph	140000000						Dtail1DTail2DmyoDsiph vs. Pf-5	14000000000	610000000	22.9508	0.0435714		33.8525		0.02954
2	3	Dtail1DTail2DmyoDsiph	250000000						Dtail1DTail2DmyoDsiph vs. Pf-5	22000000000	890000000	24.7191	0.0404545		36.4607		0.0274268
3	1	Pf5 control	450000000	5.56667e+08	1.59478e+08	-	-		-	-	-	-	-		-		-
3	2	Pf5 control	740000000						-	-	-	-	-		-		-
3	3	Pf5 control	480000000						-	-	-	-	-		-		-
3	1	CHA0	330000000	420000000	8.544e+07	1.3254	0.754491		CHA0 vs. Pf-5	5000000000	1600000000	3.125	0.32		2.35778		0.424127
3	2	CHA0	430000000						CHA0 vs. Pf-5	5000000000	1700000000	2.94118	0.34		2.21909		0.450635
3	3	CHA0	500000000						CHA0 vs. Pf-5	1000000000	2100000000	0.47619	2.1		0.359281		2.78333
3	1	DTail1DmyoDsiph	390000000	4.36667e+08	5.03322e+07	1.27481	0.784431		DTail1DmyoDsiph vs. Pf-5	14000000000	1600000000	8.75	0.114286		6.86377		0.145692
3	2	DTail1DmyoDsiph	430000000						DTail1DmyoDsiph vs. Pf-5	17000000000	2300000000	7.3913	0.135294		5.79797		0.172474
3	3	DTail1DmyoDsiph	490000000						DTail1DmyoDsiph vs. Pf-5	18000000000	1400000000	12.8571	0.0777778		10.0855		0.0991518
3	1	DTail2DmyoDsiph	450000000	380000000	6.55744e+07	1.46491	0.682635		DTail2DmyoDsiph vs. Pf-5	13000000000	8100000000	1.60494	0.623077		1.09559		0.912753
3	2	DTail2DmyoDsiph	370000000						DTail2DmyoDsiph vs. Pf-5	15000000000	1200000000	12.5	0.08		8.53293		0.117193
3	3	DTail2DmyoDsiph	320000000						DTail2DmyoDsiph vs. Pf-5	8000000000	800000000	10	0.1		6.82635		0.146491
3	1	Dtail1DTail2DmyoDsiph	350000000	3.86667e+08	6.35085e+07	1.43966	0.694611		Dtail1DTail2DmyoDsiph vs. Pf-5	14000000000	1400000000	10	0.1		6.94611		0.143966
3	2	Dtail1DTail2DmyoDsiph	350000000						Dtail1DTail2DmyoDsiph vs. Pf-5	13000000000	2300000000	5.65217	0.176923		3.92606		0.254708
3	3	Dtail1DTail2DmyoDsiph	460000000						Dtail1DTail2DmyoDsiph vs. Pf-5	17000000000	2000000000	8.5	0.117647		5.90419		0.169371
4	1	Pf5 control	250000000	300000000	70000000	-	-		-	-	-	-	-		-		-
4	2	Pf5 control	380000000						-	-	-	-	-		-		-
4	3	Pf5 control	270000000						-	-	-	-	-		-		-
4	1	CHA0	230000000	260000000	3.60555e+07	1.15385	0.866667		CHA0 vs. Pf-5	3800000000	120000000	31.6667	0.0315789		27.4444		0.0364372
4	2	CHA0	300000000						CHA0 vs. Pf-5	19000000000	590000000	32.2034	0.0310526		27.9096		0.03583
4	3	CHA0	250000000						CHA0 vs. Pf-5	24000000000	800000000	30	0.0333333		26		0.0384615
4	1	DTail1DmyoDsiph	340000000	380000000	6.9282e+07	0.789474	1.26667		DTail1DmyoDsiph vs. Pf-5	11000000000	460000000	23.913	0.0418182		30.2899		0.0330144
4	2	DTail1DmyoDsiph	340000000						DTail1DmyoDsiph vs. Pf-5	12000000000	900000000	13.3333	0.075		16.8889		0.0592105
4	3	DTail1DmyoDsiph	460000000						DTail1DmyoDsiph vs. Pf-5	8000000000	450000000	17.7778	0.05625		22.5185		0.0444079
4	1	DTail2DmyoDsiph	240000000	290000000	70000000	1.03448	0.966667		DTail2DmyoDsiph vs. Pf-5	16000000000	1100000000	14.5455	0.06875		14.0606		0.0711207
4	2	DTail2DmyoDsiph	370000000						DTail2DmyoDsiph vs. Pf-5	9000000000	700000000	12.8571	0.0777778		12.4286		0.0804598
4	3	DTail2DmyoDsiph	260000000						DTail2DmyoDsiph vs. Pf-5	12000000000	440000000	27.2727	0.0366667		26.3636		0.037931
4	1	Dtail1DTail2DmyoDsiph	300000000	3.26667e+08	3.05505e+07	0.918367	1.08889		Dtail1DTail2DmyoDsiph vs. Pf-5	22000000000	640000000	34.375	0.0290909		37.4306		0.0267161
4	2	Dtail1DTail2DmyoDsiph	320000000						Dtail1DTail2DmyoDsiph vs. Pf-5	10000000000	350000000	28.5714	0.035		31.1111		0.0321429
4	3	Dtail1DTail2DmyoDsiph	360000000						Dtail1DTail2DmyoDsiph vs. Pf-5	11000000000	420000000	26.1905	0.0381818		28.5185		0.0350649
5	1	Pf5 control	370000000	270000000	8.88819e+07	-	-		-	-	-	-	-		-		-
5	2	Pf5 control	240000000						-	-	-	-	-		-		-
5	3	Pf5 control	200000000						-	-	-	-	-		-		-
5	1	CHA0	280000000	2.36667e+08	4.04145e+07	1.14085	0.876543		CHA0 vs. Pf-5	9000000000	390000000	23.0769	0.0433333		20.2279		0.0494366
5	2	CHA0	230000000						CHA0 vs. Pf-5	5500000000	800000000	6.875	0.145455		6.02623		0.165941
5	3	CHA0	200000000						CHA0 vs. Pf-5	7000000000	340000000	20.5882	0.0485714		18.0465		0.0554125
5	1	DTail1DmyoDsiph	220000000	210000000	2.64575e+07	1.28571	0.777778		DTail1DmyoDsiph vs. Pf-5	460000000	390000000	1.17949	0.847826		0.917379		1.09006
5	2	DTail1DmyoDsiph	230000000						DTail1DmyoDsiph vs. Pf-5	540000000	380000000	1.42105	0.703704		1.10526		0.904762
5	3	DTail1DmyoDsiph	180000000						DTail1DmyoDsiph vs. Pf-5	440000000	320000000	1.375	0.727273		1.06944		0.935065
5	1	DTail2DmyoDsiph	260000000	2.26667e+08	2.88675e+07	1.19118	0.839506		DTail2DmyoDsiph vs. Pf-5	6000000000	740000000	8.10811	0.123333		6.80681		0.146912
5	2	DTail2DmyoDsiph	210000000						DTail2DmyoDsiph vs. Pf-5	7000000000	800000000	8.75	0.114286		7.34568		0.136134
5	3	DTail2DmyoDsiph	210000000						DTail2DmyoDsiph vs. Pf-5	8000000000	700000000	11.4286	0.0875		9.59436		0.104228
5	1	Dtail1DTail2DmyoDsiph	300000000	2.43333e+08	4.93288e+07	1.10959	0.901235		Dtail1DTail2DmyoDsiph vs. Pf-5	5400000000	390000000	13.8462	0.0722222		12.4786		0.080137
5	2	Dtail1DTail2DmyoDsiph	210000000						Dtail1DTail2DmyoDsiph vs. Pf-5	3800000000	270000000	14.0741	0.0710526		12.684		0.0788392
5	3	Dtail1DTail2DmyoDsiph	220000000						Dtail1DTail2DmyoDsiph vs. Pf-5	4100000000	310000000	13.2258	0.0756098		11.9196		0.0838958
6	1	Pf5 control	390000000	3.56667e+08	1.04083e+08	-	-		-	-	-	-	-		-		-
6	2	Pf5 control	440000000						-	-	-	-	-		-		-
6	3	Pf5 control	240000000						-	-	-	-	-		-		-
6	1	CHA0	300000000	2.86667e+08	5.1316e+07	1.24419	0.803738		CHA0 vs. Pf-5	7700000000	840000000	9.16667	0.109091		7.3676		0.135729
6	2	CHA0	230000000						CHA0 vs. Pf-5	9000000000	1500000000	6	0.166667		4.82243		0.207364
6	3	CHA0	330000000						CHA0 vs. Pf-5	4500000000	580000000	7.75862	0.128889		6.2359		0.160362
6	1	DTail1DmyoDsiph	270000000	1.93333e+08	6.65833e+07	1.84483	0.542056		DTail1DmyoDsiph vs. Pf-5	8000000000	680000000	11.7647	0.085		6.37713		0.15681
6	2	DTail1DmyoDsiph	160000000						DTail1DmyoDsiph vs. Pf-5	11000000000	620000000	17.7419	0.0563636		9.61712		0.103981
6	3	DTail1DmyoDsiph	150000000						DTail1DmyoDsiph vs. Pf-5	5200000000	740000000	7.02703	0.142308		3.80904		0.262533
6	1	DTail2DmyoDsiph	290000000	230000000	6.55744e+07	1.55072	0.64486		DTail2DmyoDsiph vs. Pf-5	7000000000	700000000	10	0.1		6.4486		0.155072
6	2	DTail2DmyoDsiph	160000000						DTail2DmyoDsiph vs. Pf-5	5100000000	800000000	6.375	0.156863		4.11098		0.243251
6	3	DTail2DmyoDsiph	240000000						DTail2DmyoDsiph vs. Pf-5	1500000000	1130000000	1.32743	0.753333		0.856009		1.16821
6	1	Dtail1DTail2DmyoDsiph	110000000	170000000	7.93725e+07	2.09804	0.476636		Dtail1DTail2DmyoDsiph vs. Pf-5	9000000000	1000000000	9	0.111111		4.28972		0.233115
6	2	Dtail1DTail2DmyoDsiph	140000000						Dtail1DTail2DmyoDsiph vs. Pf-5	3900000000	630000000	6.19048	0.161538		2.9506		0.338914
6	3	Dtail1DTail2DmyoDsiph	260000000						Dtail1DTail2DmyoDsiph vs. Pf-5	4400000000	500000000	8.8	0.113636		4.19439		0.238414
7	1	Pf5 control	200000000	240000000	5.2915e+07	-	-		-	-	-	-	-		-		-
7	2	Pf5 control	300000000						-	-	-	-	-		-		-
7	3	Pf5 control	220000000						-	-	-	-	-		-		-
7	1	CHA0	150000000	150000000	40000000	1.6	0.625		CHA0 vs. Pf-5	7900000000	800000000	9.875	0.101266		6.17188		0.162025
7	2	CHA0	190000000						CHA0 vs. Pf-5	6000000000	430000000	13.9535	0.0716667		8.72093		0.114667
7	3	CHA0	110000000						CHA0 vs. Pf-5	4000000000	430000000	9.30233	0.1075		5.81395		0.172
7	1	DTail1DmyoDsiph	390000000	3.06667e+08	7.23418e+07	0.782609	1.27778		DTail1DmyoDsiph vs. Pf-5	9000000000	420000000	21.4286	0.0466667		27.381		0.0365217
7	2	DTail1DmyoDsiph	270000000						DTail1DmyoDsiph vs. Pf-5	8400000000	420000000	20	0.05		25.5556		0.0391304
7	3	DTail1DmyoDsiph	260000000						DTail1DmyoDsiph vs. Pf-5	6100000000	800000000	7.625	0.131148		9.74306		0.102637
7	1	DTail2DmyoDsiph	510000000	4.53333e+08	6.65833e+07	0.529412	1.88889		DTail2DmyoDsiph vs. Pf-5	8000000000	670000000	11.9403	0.08375		22.5539		0.0443382
7	2	DTail2DmyoDsiph	380000000						DTail2DmyoDsiph vs. Pf-5	8400000000	640000000	13.125	0.0761905		24.7917		0.0403361
7	3	DTail2DmyoDsiph	470000000						DTail2DmyoDsiph vs. Pf-5	14000000000	900000000	15.5556	0.0642857		29.3827		0.0340336
7	1	Dtail1DTail2DmyoDsiph	160000000	2.03333e+08	3.78594e+07	1.18033	0.847222		Dtail1DTail2DmyoDsiph vs. Pf-5	7000000000	730000000	9.58904	0.104286		8.12405		0.123091
7	2	Dtail1DTail2DmyoDsiph	230000000						Dtail1DTail2DmyoDsiph vs. Pf-5	13000000000	1000000000	13	0.0769231		11.0139		0.0907945
7	3	Dtail1DTail2DmyoDsiph	220000000						Dtail1DTail2DmyoDsiph vs. Pf-5	53000000000	410000000	129.268	0.00773585		109.519		0.00913084
8	1	Pf5 control	170000000	220000000	4.58258e+07	-	-		-	-	-	-	-		-		-
8	2	Pf5 control	230000000						-	-	-	-	-		-		-
8	3	Pf5 control	260000000						-	-	-	-	-		-		-
8	1	CHA0	260000000	2.13333e+08	4.50925e+07	1.03125	0.969697		CHA0 vs. Pf-5	9000000000	610000000	14.7541	0.0677778		14.307		0.0698958
8	2	CHA0	170000000						CHA0 vs. Pf-5	9000000000	1300000000	6.92308	0.144444		6.71329		0.148958
8	3	CHA0	210000000						CHA0 vs. Pf-5	7000000000	710000000	9.85915	0.101429		9.56039		0.104598
8	1	DTail1DmyoDsiph	230000000	2.53333e+08	4.04145e+07	0.868421	1.15152		DTail1DmyoDsiph vs. Pf-5	10000000000	700000000	14.2857	0.07		16.4502		0.0607895
8	2	DTail1DmyoDsiph	300000000						DTail1DmyoDsiph vs. Pf-5	11000000000	580000000	18.9655	0.0527273		21.8391		0.0457895
8	3	DTail1DmyoDsiph	230000000						DTail1DmyoDsiph vs. Pf-5	15000000000	580000000	25.8621	0.0386667		29.7806		0.0335789
8	1	DTail2DmyoDsiph	190000000	210000000	20000000	1.04762	0.954545		DTail2DmyoDsiph vs. Pf-5	6400000000	600000000	10.6667	0.09375		10.1818		0.0982143
8	2	DTail2DmyoDsiph	230000000						DTail2DmyoDsiph vs. Pf-5	5000000000	430000000	11.6279	0.086		11.0994		0.0900952
8	3	DTail2DmyoDsiph	210000000						DTail2DmyoDsiph vs. Pf-5	7100000000	700000000	10.1429	0.0985915		9.68182		0.103286
8	1	Dtail1DTail2DmyoDsiph	250000000	2.26667e+08	2.08167e+07	0.970588	1.0303		Dtail1DTail2DmyoDsiph vs. Pf-5	7200000000	350000000	20.5714	0.0486111		21.1948		0.0471814
8	2	Dtail1DTail2DmyoDsiph	210000000						Dtail1DTail2DmyoDsiph vs. Pf-5	9000000000	580000000	15.5172	0.0644444		15.9875		0.062549
8	3	Dtail1DTail2DmyoDsiph	220000000						Dtail1DTail2DmyoDsiph vs. Pf-5	10000000000	400000000	25	0.04		25.7576		0.0388235
